# Supplementary material for: The Development of Surface-Modified Liposomes as an Intranasal Delivery System for Group A Streptococcus Vaccines
Source: Vaccines (Basel). 2023 Jan 30;11(2):305. doi: 10.3390/vaccines11020305 (PMC9961534; doi:10.3390/vaccines11020305)
Supplement: Supplementary file 1 [file vaccines-11-00305-s001.zip]

Archive with 1 entries (1 files):
- vaccines-2154751-supplementary.pdf
